# Supplementary material for: High-Protein Nutritional Supplements Improve Nutritional Status in Malnourished Patients with Systemic Sclerosis
Source: Nutrients. 2024 Aug 9;16(16):2622. doi: 10.3390/nu16162622 (PMC11357555; doi:10.3390/nu16162622)
Supplement: Supplementary file 1 [file nutrients-16-02622-s001.zip]

Archive with 1 entries (1 files):
- nutrients-3119694-supplementary.pdf
